# Supplementary material for: Indocyanine green lymphography imaging of normal lymphatic drainage in the lower limbs
Source: Br J Radiol. 2026 Jan 10;99(1179):577–82. doi: 10.1093/bjr/tqag008 (PMC13017491; doi:10.1093/bjr/tqag008)
Supplement: tqag008_Supplementary_Data [file tqag008_supplementary_data.zip]

Archive with 4 entries (4 files):
- Supplementary_Table_1.docx
- sup_1.mp4
- sup_2.mp4
- Supplementary_video_captions.docx
